# Supplementary material for: Interspecific Neighbor Interactions Promote the Positive Diversity-Productivity Relationship in Experimental Grassland Communities
Source: PLoS One. 2014 Oct 28;9(10):e111434. doi: 10.1371/journal.pone.0111434 (PMC4211843; doi:10.1371/journal.pone.0111434)
Supplement: Table S1 — Data of experiment I. The variables are self-evident. (XLSX) [file pone.0111434.s001.xlsx]

## Sheet: Sheet1
plotID	abovebiomass	box.cox.abovebiomass	belowbiomass	box.cox.belowbiomass	density	pattern	richness	height.mean	height.var	consspecific.neighbors.per.individual	heterospecific.neighbor.per.individual
1	1463.02	77.1674	236	52.0626	L	mono	1	101.655	1700.51	3.207	0
2	169.487	24.5929	53	18.9814	L	mono	1	33.28	414.71	1.28	0
3	108.975	19.2684	25	11.2289	L	mono	1	24.6	101.291	2.4	0
4	22.2326	7.52318	0	0	L	mono	1	47.5	179.739	1.25	0
5	605.279	48.6432	122	33.4773	L	mono	1	94.542	260.977	2.542	0
6	425.566	40.3729	237	52.2093	L	mono	1	65.676	279.225	2.108	0
7	196.11	26.6301	96.5	28.5751	L	mono	1	61.76	339.023	1.28	0
8	0.55315	-0.511595	0	0	L	mono	1	13	0	0	0
9	726.401	53.5418	169	41.6632	L	aggr	8	53.842	2488.41	1.737	0.579
10	978.381	62.5783	171	41.9924	L	disp	8	56.619	2852.95	0	0.952
11	595.008	48.2063	100	29.2725	L	aggr	8	60.057	2149.17	2.114	0.686
12	645.226	50.3082	163.5	40.7506	L	disp	8	72.208	1934.26	0	0.917
13	1834.87	86.7847	292	59.9754	M	mono	1	124.885	1883.87	2.438	0
14	393.245	38.7124	167.5	41.4153	M	mono	1	31.931	122.847	3.155	0
15	293.847	33.1308	71	23.1949	M	mono	1	25.46	61.948	2.68	0
16	219.172	28.2869	50.5	18.3595	M	mono	1	58.189	458.368	2.737	0
17	638.879	50.0471	152	38.8071	M	mono	1	79.093	223.883	3.571	0
18	366.1	37.2651	188	44.739	M	mono	1	61.365	249.805	1.538	0
19	80.5114	16.2492	44.5	16.8221	M	mono	1	31.941	133.512	0.353	0
20	10.8786	4.63877	0	0	M	mono	1	60	0	0	0
21	758.649	54.7765	138.5	36.4589	M	aggr	8	47.802	1280.96	1.753	0.494
22	829.528	57.4023	184	44.1009	M	disp	8	46.062	2091.75	0	1.754
23	1224.58	70.349	210	48.168	M	aggr	8	46.932	2184.01	1.753	0.329
24	1335.1	73.5841	213	48.6257	M	disp	8	55.91	2734.94	0	1.744
25	897.677	59.8245	264.5	56.163	H	mono	1	82.114	692.088	2.389	0
26	521.984	44.9869	176	42.8098	H	mono	1	33.656	156.301	2.38	0
27	93.827	17.7179	38.5	15.2115	H	mono	1	14.573	36.989	1.271	0
28	87.7288	17.059	45	16.9528	H	mono	1	58.272	561.1	1.58	0
29	552.026	46.3367	166	41.1667	H	mono	1	57.821	151.14	3.697	0
30	326.732	35.0683	187	44.5799	H	mono	1	45.455	122.012	2.073	0
31	120.924	20.4177	41	15.8923	H	mono	1	25.896	110.157	1.854	0
32	481.554	43.1083	142	37.0751	H	aggr	8	41.941	1669.85	2	0.101
33	1008.85	63.5886	200	46.6258	H	disp	8	47.701	2019.35	0	1.606
34	748.425	54.3879	168.5	41.5806	H	aggr	8	35.604	1120.91	2.625	0.208
35	1397.5	75.3523	235	51.9157	H	disp	8	38.901	2242.51	0	2.211
36	913.054	60.3584	119.5	33.0137	L	mono	1	82.549	678.733	2.824	0
37	528.658	45.29	206	47.5543	L	mono	1	39.933	89.86	3.367	0
38	183.79	25.7055	43.5	16.5591	L	mono	1	28.3	124.459	2.84	0
39	379.006	37.9596	68.5	22.6339	L	mono	1	69.894	673.054	2.638	0
40	779.588	55.5644	170	41.828	L	mono	1	80.328	199.557	3.276	0
41	387.362	38.4031	89.5	27.1533	L	mono	1	44.829	52.652	2	0
42	175.277	25.0487	101.5	29.5688	L	mono	1	34.5	247.949	2	0
43	480.319	43.0496	60	20.6711	L	mono	1	55.681	369.265	3.064	0
44	560.732	46.721	123	33.6619	L	aggr	8	52.184	1312.86	2.245	0.735
45	999.245	63.2718	145.5	37.686	L	disp	8	59.646	1662.28	0	2.542
46	554.128	46.4298	127	34.3949	L	aggr	8	61.205	1559.28	1.818	0.591
47	521.857	44.9811	148.5	38.2056	L	disp	8	53.442	1421.16	0	2.14
48	871.193	58.8944	108.5	30.9319	M	mono	1	88.33	599.461	2.887	0
49	963.177	62.0683	284.5	58.9486	M	mono	1	46.345	82.416	3.54	0
50	790.497	55.9707	129.5	34.8489	M	mono	1	42.209	210.607	2.964	0
51	397.333	38.9261	81	25.3738	M	mono	1	62.729	380.268	2.983	0
52	678.502	51.6567	73.5	23.7491	M	mono	1	79.89	196.593	2.195	0
53	600.145	48.4253	223	50.1351	M	mono	1	45.55	80.062	3.38	0
54	149.118	22.9249	90	27.2561	M	mono	1	23.453	47.782	2.547	0
55	244.124	29.9851	46.5	17.3421	M	mono	1	45.061	164.746	0.97	0
56	491.219	43.5642	89.5	27.1533	M	aggr	8	46.312	836.649	2.607	0.429
57	738.88	54.0227	144.5	37.512	M	disp	8	46.088	1135.24	0.018	2.85
58	680.914	51.7532	144	37.4248	M	aggr	8	48.256	1135.14	2.736	0.512
59	802.741	56.4235	158	39.8273	M	disp	8	50.971	1234.46	0.039	2.588
60	730.657	53.7063	74.5	23.9689	H	mono	1	63.141	242.911	3.496	0
61	526.375	45.1865	209.5	48.0915	H	mono	1	24.61	30.151	3.705	0
62	98.3097	18.1888	36.5	14.6559	H	mono	1	11.938	17.462	3.33	0
63	817.2	56.9538	175	42.647	H	mono	1	72.992	270.772	3.741	0
64	861.084	58.5357	185	44.2609	H	mono	1	61.644	153.26	3.585	0
65	526.227	45.1798	233.5	51.6949	H	mono	1	39.827	107.586	3.418	0
66	176.843	25.1707	0	0	H	mono	1	18.288	49.062	2.187	0
67	901.82	59.9688	185	44.2609	H	mono	1	55.917	186.353	3.049	0
68	794.612	56.1233	145.5	37.686	H	aggr	8	51.291	998.903	2.715	0.218
69	1843.05	86.9851	204.5	47.323	H	disp	8	46.361	1519.88	0	2.291
70	439.065	41.0479	162.5	40.5835	H	aggr	8	41.196	910.023	2.491	0.258
71	932.045	61.0116	182	43.7799	H	disp	8	45.237	1298.86	0	2.497
72	1250.72	71.1269	163.5	40.7506	L	mono	1	118.033	741.166	3.344	0
73	416.92	39.935	0	0	L	mono	1	41.3	91.027	3.267	0
74	510.221	44.4479	106.5	30.5456	L	mono	1	53.222	199.497	3.074	0
75	645.047	50.3009	108.5	30.9319	L	mono	1	94.604	757.128	2.906	0
76	394.01	38.7525	57.5	20.0759	L	mono	1	74.762	214.49	1.143	0
77	457.459	41.9514	307.5	62.0687	L	mono	1	56.214	134.208	3.071	0
78	161.555	23.9558	56	19.7144	L	mono	1	39.026	181.918	2	0
79	76.5192	15.7858	16	8.15096	L	mono	1	38.864	452.79	1.636	0
80	720.562	53.3153	118	32.7338	L	aggr	8	68.295	2624.26	1.818	0.591
81	1051.74	64.9857	166.5	41.2497	L	disp	8	63.058	1878.84	0	3
82	693.208	52.2423	144.5	37.512	L	aggr	8	60.854	1857.32	2	0.75
83	728.959	53.6407	118.5	32.8272	L	disp	8	58.073	2059.52	0	2.341
84	2035.42	91.5718	250.5	54.1692	M	mono	1	104.887	1067.42	3.403	0
85	690.312	52.1274	253	54.528	M	mono	1	39.799	77.515	3.448	0
86	616.476	49.1152	96.5	28.5751	M	mono	1	39.947	103.041	2.877	0
87	745.244	54.2664	138	36.3704	M	mono	1	82.659	477.073	3.522	0
88	275.141	31.9808	42.5	16.294	M	mono	1	66.82	312.396	1.88	0
89	558.452	46.6207	228.5	50.9553	M	mono	1	57.496	85.877	3.256	0
90	342.847	35.9825	107	30.6424	M	mono	1	37.431	137.813	3	0
91	15.6726	5.98192	11	6.1898	M	mono	1	32.267	156.924	0.267	0
92	990.627	62.9862	165.5	41.0837	M	aggr	8	60.852	1848.98	2.321	0.42
93	1547.33	79.4451	182.5	43.8603	M	disp	8	74.385	2926.46	0	1.662
94	776.403	55.4452	135.5	35.9264	M	aggr	8	55.982	1289.44	2.396	0.45
95	1056.45	65.1373	142	37.0751	M	disp	8	57.892	2103.47	0.043	2.323
96	2493.38	101.697	302.5	61.3975	H	mono	1	98.621	1577.55	3.414	0
97	997.088	63.2004	260	55.5263	H	mono	1	48.022	133.043	3.426	0
98	718.959	53.253	90.5	27.3587	H	mono	1	39.013	208.225	3.542	0
99	807.435	56.5962	160.5	40.2483	H	mono	1	69.402	412.161	3.312	0
100	637.104	49.9739	101.5	29.5688	H	mono	1	75.738	169.281	2.482	0
101	628.051	49.5987	342.5	66.6644	H	mono	1	55.576	101.336	2.667	0
102	130.949	21.3393	58.5	20.315	H	mono	1	19.139	43.372	2.789	0
103	306.814	33.907	38.5	15.2115	H	mono	1	47.078	318.09	1.861	0
104	863.302	58.6146	138.5	36.4589	H	aggr	8	50.114	1593.64	2.483	0.242
105	942.036	61.3526	155.5	39.4039	H	disp	8	51.517	1725.02	0	2.442
106	883.277	59.3205	144.5	37.512	H	aggr	8	44.061	1358.68	2.693	0.346
107	1032.09	64.349	190	45.0563	H	disp	8	51.486	1710.85	0	2.014
108	1958.96	89.7754	326	64.5194	L	mono	1	144.607	393.743	3.311	0
109	146.83	22.7307	125.5	34.121	L	mono	1	26.984	34.508	3.419	0
110	211.304	27.7318	0	0	L	mono	1	33.674	76.749	2.372	0
111	602.835	48.5396	126.5	34.3037	L	mono	1	94.047	1048.14	2.326	0
112	403.202	39.231	82	25.5864	L	mono	1	91.419	214.652	1.613	0
113	460.116	42.0805	306	61.8677	L	mono	1	55.571	106.875	2.694	0
114	135.178	21.7176	42	16.1607	L	mono	1	33.838	103.751	2.595	0
115	6.63781	3.17497	0	0	L	mono	1	53	0	0	0
116	514.313	44.6361	108	30.8355	L	aggr	8	55.824	1525.55	2.157	0.745
117	557.586	46.5825	146.5	37.8596	L	disp	8	65.091	1714.78	0	2.273
118	501.612	44.0496	95	28.2735	L	aggr	8	50.646	1234.23	1.875	0.625
119	743.332	54.1933	165.5	41.0837	L	disp	8	64.146	2376.48	0	2.146
120	1413.47	75.7985	198.5	46.3921	M	mono	1	109.969	972.836	3.292	0
121	943.155	61.3906	0	0	M	mono	1	48.014	85.683	3.557	0
122	515.353	44.6838	84.5	26.114	M	mono	1	34.591	103.121	2.974	0
123	924.727	60.7606	128.5	34.6677	M	mono	1	83.564	512.566	3.459	0
124	575.324	47.3587	107	30.6424	M	mono	1	71.236	231.98	2.836	0
125	549.15	46.209	321	63.862	M	mono	1	48.66	119.344	2.951	0
126	233.546	29.2762	89.5	27.1533	M	mono	1	32.364	91.133	3.19	0
127	202.047	27.0655	53	18.9814	M	mono	1	54.77	383.346	1.672	0
128	1036.54	64.4937	237	52.2093	M	aggr	8	62.628	2004.16	2.602	0.531
129	1207.39	69.8332	299	60.9254	M	disp	8	57.135	2298.97	0	2.847
130	694.002	52.2737	157.5	39.7428	M	aggr	8	54.111	1456.77	2.303	0.424
131	1418	75.9244	296.5	60.587	M	disp	8	58.73	2346	0	2.38
132	1783.61	85.5203	248.5	53.8812	H	mono	1	111.573	834.614	2.427	0
133	373.222	37.6498	122	33.4773	H	mono	1	20.004	29.263	3.574	0
134	649.215	50.4717	68.5	22.6339	H	mono	1	34.628	112.419	3.275	0
135	303.145	33.689	93	27.8689	H	mono	1	56.082	381.025	3.345	0
136	704.653	52.6938	145	37.599	H	mono	1	75.114	286.462	2.913	0
137	562.771	46.8106	464	81.4816	H	mono	1	44.167	185.113	2.989	0
138	232.449	29.2018	104.5	30.1568	H	mono	1	26.81	157.194	3.024	0
139	26.7356	8.45302	14	7.39469	H	mono	1	31.78	62.376	1.122	0
140	736.959	53.949	156	39.4888	H	aggr	8	48.208	1273.36	2.71	0.317
141	1537.94	79.1945	181.5	43.6995	H	disp	8	46.109	1769.46	0	3
142	654.21	50.6756	172.5	42.2385	H	aggr	8	55.564	1280.36	2.307	0.344
143	774.713	55.3819	247	53.6647	H	disp	8	54.765	1701.51	0	2.648
144	810.323	56.7022	205	47.4002	L	mono	1	102.737	537.519	3.158	0
145	246.625	30.1505	116.5	32.4528	L	mono	1	26.444	36.025	3.46	0
146	144.126	22.4992	10	5.76528	L	mono	1	29.933	128.518	2.8	0
147	443.751	41.2799	80.5	25.2671	L	mono	1	73.869	495.183	3.377	0
148	438.704	41.03	156.5	39.5735	L	mono	1	83.628	209.763	2.512	0
149	357.462	36.7935	254	54.6712	L	mono	1	51.371	52.368	3.452	0
150	201.216	27.0049	62	21.1412	L	mono	1	40.083	264.972	2.625	0
151	472.391	42.6717	12	6.60207	L	mono	1	60.603	590.349	3.31	0
152	452.407	41.7051	124.5	33.9377	L	aggr	8	64.842	3081.16	2.263	0.526
153	645.586	50.323	142.5	37.1627	L	disp	8	55.426	1973.73	0	2.468
154	477.744	42.9272	122.5	33.5697	L	aggr	8	57.682	1769.01	2.045	0.636
155	608.425	48.7762	144	37.4248	L	disp	8	60.979	2116.53	0	2.583
156	2362.62	98.9071	151	38.6357	M	mono	1	123.942	892.526	3.317	0
157	439.226	41.0559	236.5	52.136	M	mono	1	28.063	29.592	3.648	0
158	412.588	39.714	12.5	6.80401	M	mono	1	38.638	139.582	3.26	0
159	666.979	51.1935	169.5	41.7456	M	mono	1	73.685	872.404	3.354	0
160	399.494	39.0386	196	46.0014	M	mono	1	78.358	294.119	1.736	0
161	544.831	46.0168	359	68.7736	M	mono	1	55.854	90.405	3.22	0
162	207.6	27.467	24	10.9079	M	mono	1	26.396	140.987	2.955	0
163	147.544	22.7914	22.5	10.4178	M	mono	1	49.167	304.24	1.19	0
164	906.543	60.1329	93	27.8689	M	aggr	8	50.255	2443.8	2.588	0.294
165	1154.16	68.212	124.5	33.9377	M	disp	8	54.987	2511.46	0	1.8
166	828.613	57.3692	217	49.2324	M	aggr	8	48.482	1337.7	2.564	0.527
167	783.088	55.6951	219	49.5343	M	disp	8	48.538	1407.3	0.038	2.596
168	3201.48	115.687	201	46.7812	H	mono	1	112.897	2165.43	3.312	0
169	385.243	38.2911	109.5	31.1241	H	mono	1	21.765	31.629	3.665	0
170	152.717	23.2274	13.5	7.2002	H	mono	1	17.628	29.499	2.61	0
171	629.574	49.6621	80.5	25.2671	H	mono	1	57.642	393.547	3.457	0
172	477.402	42.911	242	52.9396	H	mono	1	65.811	271.276	2.768	0
173	413.972	39.7847	340.5	66.4064	H	mono	1	51.374	105.371	2.503	0
174	148.05	22.8344	89	27.0503	H	mono	1	17.244	77.672	2.844	0
175	404.722	39.3095	112.5	31.697	H	mono	1	52.19	150.068	1.948	0
176	1231.77	70.5638	156	39.4888	H	aggr	8	50.546	2042.84	2.589	0.294
177	1335.74	73.6022	188	44.739	H	disp	8	47.151	1967.9	0	2.581
178	1060.07	65.2537	158	39.8273	H	aggr	8	60.752	2443.28	2.248	0.248
179	1561.47	79.821	246	53.5201	H	disp	8	54.746	2700.89	0	1.644
180	994.215	63.1052	113	31.792	L	mono	1	108.934	309.329	3.311	0
181	423.173	40.2522	117	32.5466	L	mono	1	43.019	220.411	2.846	0
182	14.2209	5.59975	35	14.2324	L	mono	1	10.6	12.779	0.9	0
183	295.934	33.2569	79.5	25.0532	L	mono	1	63.967	424.666	3.344	0
184	768.652	55.1542	85	26.2189	L	mono	1	84.554	286.324	3.143	0
185	341.848	35.9265	241	52.794	L	mono	1	54.5	93.411	2.696	0
186	114	19.759	79	24.9458	L	mono	1	26.292	55.317	2.667	0
187	31.1608	9.29403	55	19.4716	L	mono	1	35.4	310.489	1.2	0
188	482.136	43.1358	224	50.2848	L	aggr	8	51.571	1303.67	2.143	0.524
189	611.14	48.8908	239	52.5021	L	disp	8	61.659	1563.83	0	2.049
190	746.755	54.3242	102	29.6672	L	aggr	8	59.064	1493.58	1.915	0.894
191	767.416	55.1077	134.5	35.748	L	disp	8	60.86	1978.88	0	2.233
192	904.768	60.0712	80.5	25.2671	M	mono	1	84.619	578.277	2.838	0
193	399.462	39.037	206.5	47.6312	M	mono	1	22.779	60.188	3.586	0
194	37.9945	10.4843	65	21.8365	M	mono	1	9.129	17.012	2.143	0
195	468.388	42.4797	90	27.2561	M	mono	1	58.492	257.395	3.117	0
196	612.094	48.931	55.5	19.5932	M	mono	1	74.188	104.223	3.667	0
197	393.674	38.7349	271	57.0762	M	mono	1	47.206	78.462	2.863	0
198	57.7991	13.4334	61.5	21.0241	M	mono	1	14.29	46.504	1.613	0
199	131.281	21.3692	21	9.9166	M	mono	1	41	514.667	1.5	0
200	420.193	40.1013	174.5	42.5654	M	aggr	8	46.467	908.858	2.489	0.333
201	423.01	40.2439	249	53.9533	M	disp	8	58.714	966.208	0	0.98
202	953.271	61.7339	158	39.8273	M	aggr	8	60.152	1508.59	2.261	0.391
203	991.534	63.0163	164.5	40.9173	M	disp	8	56.931	1632.77	0	2.574
204	1364.9	74.4335	349	67.4995	H	mono	1	87.844	542.638	2.722	0
205	361.258	37.0014	124	33.8459	H	mono	1	20.478	29.312	3.165	0
206	31.0758	9.27845	32.5	13.5124	H	mono	1	8.147	17.434	1.569	0
207	466.495	42.3887	84.5	26.114	H	mono	1	50.832	426.272	3.29	0
208	604.962	48.6297	87.5	26.7401	H	mono	1	64.665	97.203	3.653	0
209	471.412	42.6249	196	46.0014	H	mono	1	49.61	128.115	2.26	0
210	164.224	24.1719	33.5	13.8026	H	mono	1	18.145	40.884	2.304	0
211	676.319	51.5693	32.5	13.5124	H	mono	1	60.421	272.533	2.6	0
212	493.385	43.6658	215.5	49.0053	H	aggr	8	46.132	744.481	2.687	0.344
213	693.809	52.2661	182	43.7799	H	disp	8	54.904	1503.87	0	1.442
214	565.844	46.9453	159	39.996	H	aggr	8	44.46	1278.26	2.552	0.356
215	986.557	62.8509	233.5	51.6949	H	disp	8	57.366	1698.94	0	1.944
216	2066.39	92.2899	230.5	51.2518	L	mono	1	148.419	663.002	3.355	0
217	613.068	48.972	206	47.5543	L	mono	1	43.086	124.747	3.103	0
218	153.122	23.2613	43.5	16.5591	L	mono	1	37.071	165.402	1.857	0
219	700.929	52.5472	121.5	33.3849	L	mono	1	92.531	1072.71	2.694	0
220	642.651	50.2025	152	38.8071	L	mono	1	80.557	100.117	3.377	0
221	460.116	42.0805	253.5	54.5997	L	mono	1	56.105	100.745	2.211	0
222	262.962	31.2111	107	30.6424	L	mono	1	40.059	195.056	2.902	0
223	2.95014	1.44063	0	0	L	mono	1	30.5	0.5	0	0
224	856.103	58.3582	143.5	37.3375	L	aggr	8	70.929	2531.24	2.19	0.524
225	811.305	56.7382	149	38.2918	L	disp	8	64.39	2092.44	0	2.098
226	749.603	54.4328	146.5	37.8596	L	aggr	8	60.978	2173.58	2.043	0.652
227	828.377	57.3606	185.5	44.3407	L	disp	8	75.162	2059.08	0	2
228	848.981	58.1034	125.5	34.121	M	mono	1	99.915	315.717	3.162	0
229	773.791	55.3473	219.5	49.6096	M	mono	1	41.315	120.201	3.306	0
230	174.351	24.9763	49.5	18.1079	M	mono	1	18.833	38.936	2.143	0
231	656.764	50.7796	122.5	33.5697	M	mono	1	74.556	579.128	3.111	0
232	788.337	55.8905	172	42.1566	M	mono	1	80.507	139.011	3.58	0
233	311.451	34.1806	183.5	44.0207	M	mono	1	52.562	199.673	1.188	0
234	272.862	31.838	154	39.1487	M	mono	1	43	118.163	2.138	0
235	357.888	36.8169	60	20.6711	M	mono	1	78.108	517.21	1.73	0
236	708.551	52.8467	126	34.2124	M	aggr	8	54.45	1378.78	2.025	0.275
237	1056.88	65.151	211	48.3208	M	disp	8	55.544	1890.9	0	2.66
238	897.572	59.8208	187	44.5799	M	aggr	8	66.891	1804.64	2.062	0.219
239	984.127	62.77	201.5	46.8588	M	disp	8	68.012	2361.53	0	2.143
240	1197.41	69.532	150.5	38.5499	H	mono	1	91.881	608.856	2.933	0
241	833.359	57.541	234	51.7685	H	mono	1	37.785	159.959	3.346	0
242	351.837	36.4834	82	25.5864	H	mono	1	28.246	89.037	2.583	0
243	500.234	43.9855	93	27.8689	H	mono	1	53.38	496.699	2.781	0
244	894.051	59.6979	188	44.739	H	mono	1	73.949	178.312	3.551	0
245	419.586	40.0706	300.5	61.128	H	mono	1	52.125	186.5	1.125	0
246	218.938	28.2705	102.5	29.7655	H	mono	1	34.767	166.264	1.233	0
247	391.077	38.5987	50	18.2339	H	mono	1	69.872	380.679	1.064	0
248	1016.3	63.8333	240.5	52.7211	H	aggr	8	71.814	1527.85	2.629	0.171
249	1085.43	66.0633	266.5	56.4448	H	disp	8	58.187	2079.7	0	1.878
250	864.032	58.6405	143.5	37.3375	H	aggr	8	48.824	1295.55	2.403	0.289
251	872.617	58.9447	148.5	38.2056	H	disp	8	57.561	1407.89	0	1.667
252	717.415	53.1929	124	33.8459	L	mono	1	101.7	296.281	3.233	0
253	1178.57	68.96	279	58.1896	L	mono	1	79.097	287.269	3.355	0
254	33.0791	9.64015	0	0	L	mono	1	14.457	25.432	2.057	0
255	401.539	39.1448	66	22.0658	L	mono	1	67.613	271.454	3.387	0
256	571.203	47.1794	135.5	35.9264	L	mono	1	90.93	151.066	3.123	0
257	451.811	41.6759	303	61.4648	L	mono	1	61.088	68.153	3.193	0
258	281.539	32.3784	154	39.1487	L	mono	1	44.153	125.821	3.356	0
259	54.2087	12.9411	15	7.77697	L	mono	1	35.5	142.267	1.25	0
260	943.128	61.3897	191.5	45.2936	L	aggr	8	66.113	1660.56	2.151	0.792
261	1317.21	73.0696	245.5	53.4477	L	disp	8	67.1	2374.79	0	2.8
262	646.086	50.3435	130	34.9394	L	aggr	8	58.788	1575.9	2.269	0.692
263	739.246	54.0368	147.5	38.0328	L	disp	8	64.089	1749.04	0	2.533
264	725.104	53.4916	110	31.2199	M	mono	1	93.275	350.059	3.62	0
265	1141.48	67.8205	313.5	62.869	M	mono	1	54.181	85.682	3.623	0
266	56.5744	13.2672	9.5	5.54796	M	mono	1	12.038	13.154	2.462	0
267	390.123	38.5486	76	24.2968	M	mono	1	64.43	364.933	3.496	0
268	635.266	49.8979	137.5	36.2818	M	mono	1	80.165	97.104	3.217	0
269	475.664	42.8281	388.5	72.4619	M	mono	1	49.567	81.34	3.217	0
270	77.0341	15.8462	21	9.9166	M	mono	1	19.397	58.826	2.521	0
271	302.758	33.666	37.5	14.935	M	mono	1	53.825	494.504	2	0
272	810.691	56.7157	170	41.828	M	aggr	8	56.621	1490.5	2.621	0.569
273	1002.03	63.3638	200	46.6258	M	disp	8	59.404	1740.05	0.019	2.577
274	604.965	48.6299	147	37.9462	M	aggr	8	50.866	988.477	2.464	0.464
275	661.24	50.9614	169	41.6632	M	disp	8	59.037	1394.24	0.019	2.542
276	785.334	55.7787	87	26.6363	H	mono	1	81.339	341.491	3.383	0
277	865.033	58.676	205	47.4002	H	mono	1	35.827	79.334	3.661	0
278	363.406	37.1186	100	29.2725	H	mono	1	29.193	88.052	3.042	0
279	1271.62	71.7427	252	54.3846	H	mono	1	83.022	477.185	3.465	0
280	814.646	56.8605	138.5	36.4589	H	mono	1	74.292	121.123	3.46	0
281	629.546	49.6609	436	78.2012	H	mono	1	58.543	88.277	3.276	0
282	122.709	20.5845	68	22.5209	H	mono	1	24.575	55.184	1.525	0
283	63.2435	14.1521	10.5	5.97916	H	mono	1	33.107	171.729	1.5	0
284	994.726	63.1222	202	46.9363	H	aggr	8	50.283	1608.77	2.946	0.283
285	1076.22	65.7704	264	56.0925	H	disp	8	46.875	1180.54	0	2.719
286	709.217	52.8728	174	42.4838	H	aggr	8	50.163	747.093	2.413	0.3
287	1401.23	75.4567	215.5	49.0053	H	disp	8	57.344	1606.92	0	2.429
288	715.92	53.1347	115	32.1704	L	mono	1	102.255	500.754	2.98	0
289	880.629	59.2273	303	61.4648	L	mono	1	63.797	216.648	3.356	0
290	210.84	27.6988	58	20.1956	L	mono	1	30.833	172.865	2.625	0
291	426.686	40.4294	126.5	34.3037	L	mono	1	83.059	599.736	2.824	0
292	875.507	59.0468	192.5	45.4514	L	mono	1	94.306	156.544	3.452	0
293	310.819	34.1434	245	53.3753	L	mono	1	51.225	114.64	2.35	0
294	95.5486	17.9	56	19.7144	L	mono	1	33.778	91.606	1.667	0
295	806.862	56.5751	165.5	41.0837	L	mono	1	82.937	782.448	3.429	0
296	922.844	60.6959	291.5	59.9072	L	aggr	8	84.405	2221.42	2.048	0.524
297	1505.29	78.317	294	60.2476	L	disp	8	77.6	2618.86	0	2.05
298	493.826	43.6864	172.5	42.2385	L	aggr	8	65.286	1256.26	1.857	0.714
299	932.341	61.0217	184.5	44.1809	L	disp	8	64.897	2255.3	0	2.154
300	728.094	53.6073	112	31.6019	M	mono	1	89.214	359.594	3.557	0
301	1078.04	65.8285	387.5	72.3385	M	mono	1	53.074	227.55	3.471	0
302	427.091	40.4497	114	31.9815	M	mono	1	41.35	271.179	2.5	0
303	477.611	42.9209	159.5	40.0802	M	mono	1	74.5	532.973	2.158	0
304	860.038	58.4984	240	52.6481	M	mono	1	81.993	165.19	3.664	0
305	585.693	47.807	409	74.9674	M	mono	1	51.9	253.552	2.4	0
306	113.812	19.7408	76	24.2968	M	mono	1	26.758	122.494	2.242	0
307	314.374	34.352	58	20.1956	M	mono	1	69.188	538.609	1	0
308	691.132	52.16	191.5	45.2936	M	aggr	8	59.304	1510.98	1.942	0.261
309	999.04	63.265	203	47.0912	M	disp	8	56.17	1772.42	0.021	2.426
310	681.053	51.7588	240	52.6481	M	aggr	8	63.909	1343.81	1.977	0.364
311	1043.27	64.712	268.5	56.7259	M	disp	8	58.63	2010.48	0	2.196
312	1024.54	64.1031	151	38.6357	H	mono	1	95.522	802.029	1.956	0
313	564.653	46.8932	303.5	61.5321	H	mono	1	30.846	109.13	3.552	0
314	144.775	22.555	45.5	17.083	H	mono	1	12.711	40.531	2.255	0
315	522.076	44.9911	183.5	44.0207	H	mono	1	64.844	354.603	2.312	0
316	944.261	61.4283	222	49.9853	H	mono	1	74.319	153.016	3.724	0
317	477.79	42.9294	319	63.598	H	mono	1	52.344	143.943	0.781	0
318	60.1486	13.7475	38.5	15.2115	H	mono	1	25.18	207.906	0.44	0
319	725.365	53.5017	138	36.3704	H	mono	1	65.271	567.562	2.232	0
320	644.375	50.2733	178	43.1344	H	aggr	8	47.188	997.221	2.615	0.354
321	1235.63	70.6789	240	52.6481	H	disp	8	53.443	1671.01	0	2.634
322	702.493	52.6088	200.5	46.7035	H	aggr	8	43.918	1017.92	2.744	0.396
323	1395.43	75.2941	223.5	50.21	H	disp	8	53.234	1391.47	0	2.965
