# Supplementary material for: Interspecific Neighbor Interactions Promote the Positive Diversity-Productivity Relationship in Experimental Grassland Communities
Source: PLoS One. 2014 Oct 28;9(10):e111434. doi: 10.1371/journal.pone.0111434 (PMC4211843; doi:10.1371/journal.pone.0111434)
Supplement: Table S2 — Data of experiment II. The variables are self-evident. (XLSX) [file pone.0111434.s002.xlsx]

## Sheet: Sheet1
plotID	biomass	box.cox.abovebiomass	species	block	pattern	richness	consspecific.neighbors.per.individual	heterospecific.neighbor.per.individual
1	1873.6	35.791	A	1	mono	1	3.5	0
2	1017.6	28.4745	B	1	mono	1	3.5	0
3	57.35	8.78208	L	1	mono	1	3.5	0
4	310.2	17.9634	N	1	mono	1	3.5	0
5	139.05	12.9373	E	1	mono	1	3.5	0
6	1719.48	34.6672	M	1	mono	1	3.5	0
7	683.52	24.4669	G	1	mono	1	3.5	0
8	140.65	12.9996	I	1	mono	1	3.5	0
9	321.75	18.227	2mixture	1	aggr	2	3.25	0.25
10	490.05	21.5116	2mixture	1	aggr	2	3.25	0.25
11	710.97	24.8395	2mixture	1	aggr	2	3.25	0.25
12	860.2	26.7153	2mixture	1	aggr	2	3.25	0.25
13	346.05	18.762	2mixture	1	disp	2	0	3.5
14	504	21.748	2mixture	1	disp	2	0	3.5
15	642.96	23.898	2mixture	1	disp	2	0	3.5
16	943.84	27.6742	2mixture	1	disp	2	0	3.5
17	962.95	27.8854	4mixture	1	aggr	4	3	0.5
18	1542.68	33.2933	4mixture	1	aggr	4	3	0.5
19	401.76	19.9016	4mixture	1	aggr	4	3	0.5
20	559	22.6406	4mixture	1	aggr	4	3	0.5
21	1464.35	32.6515	4mixture	1	disp	4	0	3.5
22	1603.04	33.7735	4mixture	1	disp	4	0	3.5
23	527.83	22.1422	4mixture	1	disp	4	0	3.5
24	933.8	27.5621	4mixture	1	disp	4	0	3.5
25	1264.96	30.9087	8mixture	1	aggr	8	2.5	1
26	1440.88	32.4547	8mixture	1	aggr	8	2.5	1
27	1090.58	29.2297	8mixture	1	aggr	8	2.5	1
28	1043.19	28.7433	8mixture	1	aggr	8	2.5	1
29	2251.48	38.3106	8mixture	1	disp	8	0	3.5
30	1757.08	34.9473	8mixture	1	disp	8	0	3.5
31	1171.82	30.0323	8mixture	1	disp	8	0	3.5
32	1412.18	32.2113	8mixture	1	disp	8	0	3.5
33	2230.4	38.1777	A	2	mono	1	3.5	0
34	874.8	26.887	B	2	mono	1	3.5	0
35	212.35	15.4168	L	2	mono	1	3.5	0
36	1409.2	32.1859	D	2	mono	1	3.5	0
37	355.05	18.9539	C	2	mono	1	3.5	0
38	87	10.5807	I	2	mono	1	3.5	0
39	339	18.6094	N	2	mono	1	3.5	0
40	1869.84	35.7644	M	2	mono	1	3.5	0
41	1186.9	30.1772	2mixture	2	aggr	2	3.25	0.25
42	383.26	19.5353	2mixture	2	aggr	2	3.25	0.25
43	1385.9	31.9856	2mixture	2	aggr	2	3.25	0.25
44	562.3	22.6923	2mixture	2	aggr	2	3.25	0.25
45	1362.29	31.7803	2mixture	2	disp	2	0	3.5
46	520.15	22.0165	2mixture	2	disp	2	0	3.5
47	1555.4	33.3955	2mixture	2	disp	2	0	3.5
48	696.7	24.647	2mixture	2	disp	2	0	3.5
49	959.2	27.8442	4mixture	2	aggr	4	3	0.5
50	853.36	26.6342	4mixture	2	aggr	4	3	0.5
51	1253.11	30.7996	4mixture	2	aggr	4	3	0.5
52	1698.92	34.5124	4mixture	2	aggr	4	3	0.5
53	1067.46	28.9942	4mixture	2	disp	4	0	3.5
54	1141.02	29.7325	4mixture	2	disp	4	0	3.5
55	1488.43	32.8511	4mixture	2	disp	4	0	3.5
56	2050.71	37.0099	4mixture	2	disp	4	0	3.5
57	920.75	27.4153	8mixture	2	aggr	8	2.5	1
58	1355.14	31.7177	8mixture	2	aggr	8	2.5	1
59	1132.03	29.6439	8mixture	2	aggr	8	2.5	1
60	1735.75	34.7889	8mixture	2	aggr	8	2.5	1
61	1284.1	31.0835	8mixture	2	disp	8	0	3.5
62	1769.1	35.036	8mixture	2	disp	8	0	3.5
63	1409.86	32.1915	8mixture	2	disp	8	0	3.5
64	2341.92	38.8717	8mixture	2	disp	8	0	3.5
65	1283.52	31.0782	A	3	mono	1	3.5	0
66	315.23	18.0789	F	3	mono	1	3.5	0
67	41.85	7.58317	L	3	mono	1	3.5	0
68	105.85	11.5203	I	3	mono	1	3.5	0
69	420	20.2519	B	3	mono	1	3.5	0
70	656.1	24.0848	C	3	mono	1	3.5	0
71	152.55	13.4495	J	3	mono	1	3.5	0
72	79.56	10.1729	O	3	mono	1	3.5	0
73	372.85	19.3241	2mixture	3	aggr	2	3.25	0.25
74	286.75	17.4076	2mixture	3	aggr	2	3.25	0.25
75	468.32	21.1342	2mixture	3	aggr	2	3.25	0.25
76	283.81	17.3358	2mixture	3	aggr	2	3.25	0.25
77	528.52	22.1535	2mixture	3	disp	2	0	3.5
78	290.7	17.5032	2mixture	3	disp	2	0	3.5
79	508.42	21.8221	2mixture	3	disp	2	0	3.5
80	334.21	18.5045	2mixture	3	disp	2	0	3.5
81	304.62	17.8337	4mixture	3	aggr	4	3	0.5
82	318.49	18.1532	4mixture	3	aggr	4	3	0.5
83	649.42	23.9901	4mixture	3	aggr	4	3	0.5
84	316.35	18.1045	4mixture	3	aggr	4	3	0.5
85	502.06	21.7154	4mixture	3	disp	4	0	3.5
86	392.31	19.7159	4mixture	3	disp	4	0	3.5
87	1031.1	28.6168	4mixture	3	disp	4	0	3.5
88	312.45	18.0152	4mixture	3	disp	4	0	3.5
89	527.97	22.1445	8mixture	3	aggr	8	2.5	1
90	647	23.9557	8mixture	3	aggr	8	2.5	1
91	671.32	24.2982	8mixture	3	aggr	8	2.5	1
92	533.13	22.2283	8mixture	3	aggr	8	2.5	1
93	636.03	23.7984	8mixture	3	disp	8	0	3.5
94	1153.16	29.8513	8mixture	3	disp	8	0	3.5
95	1066.44	28.9837	8mixture	3	disp	8	0	3.5
96	826.49	26.3115	8mixture	3	disp	8	0	3.5
97	541.58	22.3644	H	4	mono	1	3.5	0
98	874.12	26.879	D	4	mono	1	3.5	0
99	243.6	16.3013	F	4	mono	1	3.5	0
100	141.48	13.0318	J	4	mono	1	3.5	0
101	57.66	8.80374	L	4	mono	1	3.5	0
102	178.8	14.3661	G	4	mono	1	3.5	0
103	1198.4	30.2869	A	4	mono	1	3.5	0
104	420.56	20.2625	M	4	mono	1	3.5	0
105	207.21	15.2632	2mixture	4	aggr	2	3.25	0.25
106	633.76	23.7657	2mixture	4	aggr	2	3.25	0.25
107	435.74	20.5463	2mixture	4	aggr	2	3.25	0.25
108	294.87	17.6033	2mixture	4	aggr	2	3.25	0.25
109	245.82	16.3612	2mixture	4	disp	2	0	3.5
110	732.76	25.1286	2mixture	4	disp	2	0	3.5
111	610.14	23.4201	2mixture	4	disp	2	0	3.5
112	481.63	21.3667	2mixture	4	disp	2	0	3.5
113	820.5	26.2386	4mixture	4	aggr	4	3	0.5
114	419.96	20.2512	4mixture	4	aggr	4	3	0.5
115	658.91	24.1244	4mixture	4	aggr	4	3	0.5
116	618.61	23.545	4mixture	4	aggr	4	3	0.5
117	944.5	27.6815	4mixture	4	disp	4	0	3.5
118	366.56	19.1947	4mixture	4	disp	4	0	3.5
119	919.43	27.4003	4mixture	4	disp	4	0	3.5
120	861.58	26.7316	4mixture	4	disp	4	0	3.5
121	763.87	25.5317	8mixture	4	aggr	8	2.5	1
122	420.09	20.2536	8mixture	4	aggr	8	2.5	1
123	365.04	19.1631	8mixture	4	aggr	8	2.5	1
124	598.6	23.2481	8mixture	4	aggr	8	2.5	1
125	952.27	27.7677	8mixture	4	disp	8	0	3.5
126	583.31	23.0167	8mixture	4	disp	8	0	3.5
127	569.41	22.8029	8mixture	4	disp	8	0	3.5
128	819.5	26.2264	8mixture	4	disp	8	0	3.5
129	749.58	25.3479	D	5	mono	1	3.5	0
130	404.64	19.9576	G	5	mono	1	3.5	0
131	1896.32	35.9515	A	5	mono	1	3.5	0
132	453.25	20.8658	K	5	mono	1	3.5	0
133	145.8	13.1973	O	5	mono	1	3.5	0
134	331.5	18.4447	B	5	mono	1	3.5	0
135	243.31	16.2934	I	5	mono	1	3.5	0
136	480.6	21.3488	C	5	mono	1	3.5	0
137	423.18	20.312	2mixture	5	aggr	2	3.25	0.25
138	300.06	17.7265	2mixture	5	aggr	2	3.25	0.25
139	327.29	18.3512	2mixture	5	aggr	2	3.25	0.25
140	569.61	22.806	2mixture	5	aggr	2	3.25	0.25
141	449.38	20.7959	2mixture	5	disp	2	0	3.5
142	449.73	20.8022	2mixture	5	disp	2	0	3.5
143	879.81	26.9454	2mixture	5	disp	2	0	3.5
144	537.66	22.3014	2mixture	5	disp	2	0	3.5
145	1203.23	30.3328	4mixture	5	aggr	4	3	0.5
146	477.08	21.2877	4mixture	5	aggr	4	3	0.5
147	296.41	17.64	4mixture	5	aggr	4	3	0.5
148	639.61	23.8499	4mixture	5	aggr	4	3	0.5
149	1404.63	32.1468	4mixture	5	disp	4	0	3.5
150	709.07	24.814	4mixture	5	disp	4	0	3.5
151	421.77	20.2854	4mixture	5	disp	4	0	3.5
152	476.2	21.2724	4mixture	5	disp	4	0	3.5
153	890.48	27.0692	8mixture	5	aggr	8	2.5	1
154	900.74	27.1874	8mixture	5	aggr	8	2.5	1
155	504.28	21.7527	8mixture	5	aggr	8	2.5	1
156	601.34	23.2891	8mixture	5	aggr	8	2.5	1
157	1175.44	30.0672	8mixture	5	disp	8	0	3.5
158	1064.67	28.9655	8mixture	5	disp	8	0	3.5
159	812.78	26.1442	8mixture	5	disp	8	0	3.5
160	1157.01	29.8888	8mixture	5	disp	8	0	3.5
